# Supplementary material for: Prediction of gene expression using histone modification patterns extracted by Particle Swarm Optimization
Source: Bioinformatics. 2025 Jan 29;41(2):btaf033. doi: 10.1093/bioinformatics/btaf033 (PMC11802466; doi:10.1093/bioinformatics/btaf033)
Supplement: btaf033_Supplementary_Data [file btaf033_supplementary_data.zip]

Archive with 13 entries (13 files):
- c3ab3_Figure_9_SI2.eps
- c0251_Figure_8_SI1.eps
- a0304_Figure_12_SI5.eps
- 16342_Supplementary_data.pdf
- d6b00_Figure_16_SI9.png
- 828d2_Figure_18_SI11.eps
- 75b2d_Figure_10_SI3.eps
- ae48d_Figure_17_SI10.eps
- 6a7f5_Figure_13_SI6.eps
- 98ee9_Figure_11_SI4.eps
- ce7df_Figure_15_SI8.eps
- 5cc5d_Figure_19_SI12.eps
- 2f51a_Figure_14_SI7.eps
